# Supplementary material for: Bioactivity Potential of Aesculus hippocastanum L. Flower: Phytochemical Profile, Antiradical Capacity and Protective Effects on Human Plasma Components under Oxidative/Nitrative Stress In Vitro
Source: Pharmaceuticals (Basel). 2021 Dec 14;14(12):1301. doi: 10.3390/ph14121301 (PMC8706066; doi:10.3390/ph14121301)
Supplement: Supplementary file 1 [file pharmaceuticals-14-01301-s001.zip]

Archive with 1 entries (1 files):
- pharmaceuticals-1505822-supplementary.pdf
